# Supplementary material for: Seasonal and individual variation in the use of rail-associated food attractants by grizzly bears (Ursus arctos) in a national park
Source: PLoS One. 2017 May 24;12(5):e0175658. doi: 10.1371/journal.pone.0175658 (PMC5443485; doi:10.1371/journal.pone.0175658)
Supplement: S1 Table — Excel table containing the dates, locations, distance to rail, and percent volumes of diet items for 230 grizzly bear scats collected in Banff and Yoho National Parks between 2012 and 2014. (XLSX) [file pone.0175658.s001.xlsx]

## Sheet: Sheet1
Scat_ID	Bear Id merged	Date	Easting (WGS 1984)	Northing (WGS 1984)	Distance to rail (m)	Elevation (m)	Observer initials	Dry weight (g)	Pinus albicaulis	Mushroom	Dirt and Derbris	Berry total	Ericaceae	Vaccinium scoparium	Ribes uva-crispa	Shepherdia spp.	Fragaria vesca	Empetrum nigrum	Rubus parviflorus	Vaccinium	Total vegetation	Grasses	Forbes	Trifolium spp.	Heracleum maximum	Taraxacum officinale	Equisetum spp.	Mosses	Animal total	Odocoileus virginianus	Cervus canadensis	Rodentia	Unknown animal	Anthropogenic	Invertebrates total	Formicidae	Maggot	Coleoptera	Simuliidae	Apocrita	Other invertebrate	Roots total	Lomatium spp.	Osmorhiza spp.	Other root	Grain	Wheat or Barley	Canola	Lentil
BU464	NA	2012-09-20	567776	5713578	18988.7	2042	SF	323	0	0	0	100	0	0	0	100	0	0	0	0	0	0	0	0	0	0	0	0	0	0	0	0	0	0	0	0	0	0	0	0	0	0	0	0	0	0	0	0	0
B3713	NA	2012-09-20	543396	5701653	3118.4	2191	SF	355	89.899	0	5.05051	0	0	0	0	0	0	0	0	0	2.0202	2.0202	0	0	0	0	0	0	0	0	0	0	0	0	0	0	0	0	0	0	0	3.0303	3.0303	0	0	0	0	0	0
B388 (2)	NA	2012-10-27	558466	5685396	6931.14	2104	SF	250	0	0	0	0	0	0	0	0	0	0	0	0	0	0	0	0	0	0	0	0	0.507614	0	0	0	0	0	0	0	0	0	0	0	0	99.4924	99.4924	0	0	0	0	0	0
BU503	NA	2012-09-20	569200	5712744	19327.9	1993	SF	173	0	0	2	88	0	0	0	88	0	0	0	0	0	0	0	0	0	0	0	0	0	0	0	0	0	0	0	0	0	0	0	0	0	10	10	0	0	0	0	0	0
B291	NA	2012-07-24	547726	5702576	2344.7	1842	SF	153	0	0	0	0	0	0	0	0	0	0	0	0	94.9495	94.9495	0	0	0	0	0	0	0	0	0	0	0	0	5.05051	0	0	5.05051	0	0	0	0	0	0	0	0	0	0	0
B381	NA	2012-09-26	559613	5684991	6385.46	2040	SF	110	0	0	50	0	0	0	0	0	0	0	0	0	4.44444	0	3.33333	0	0	0	0	1.11111	0	0	0	0	0	0	0	0	0	0	0	0	0	45.5556	0	0	45.5556	0	0	0	0
S13-15 (2)	NA	2013-05-28	551434	5700801	0.276086	1604	SF	153	0	0	73.3333	0	0	0	0	0	0	0	0	0	4.44444	0	4.44444	0	0	0	0	0	0	0	0	0	0	0	22.2222	22.2222	0	0	0	0	0	0	0	0	0	0	0	0	0
BB9	NA	2012-10-22	529178	5674177	7.20613	1114	SF	N/A	0	0	0	0	0	0	0	0	0	0	0	0	0	0	0	0	0	0	0	0	0	0	0	0	0	0	0	0	0	0	0	0	0	0	0	0	0	100	1.0101	90.9091	0
B367	NA	2012-09-14	559109	5686920	5497.73	2199	SF	205	0	0	0	25.7732	0	25.7732	0	0	0	0	0	0	74.2268	0	69.0722	0	0	0	5.15464	0	0	0	0	0	0	0	0	0	0	0	0	0	0	0	0	0	0	0	0	0	0
B388 (1)	NA	2012-10-27	558466	5685396	6931.14	2104	SF	121	0	0	0	96.4824	0	1.00503	0	0	0	95.4774	0	0	0	0	0	0	0	0	0	0	0	0	0	0	0	0	0	0	0	0	0	0	0	3.51759	3.51759	0	0	0	0	0	0
C3515	NA	2012-09-07	557352	5689933	5068.71	2167	MR		0	0	0	74.4898	74.4898	0	0	0	0	0	0	0	0	0	0	0	0	0	0	0	20.4082	0	0	20.4082	0	0	5.10204	5.10204	0	0	0	0	0	0	0	0	0	0	0	0	0
C307	NA	2012-08-01	593120	5669150	284.833	1384	SF		0	0	0	63.1579	0	0	0	63.1579	0	0	0	0	21.0526	0	0	0	0	0	0	21.0526	0	0	0	0	0	0	15.7895	15.7895	0	0	0	0	0	0	0	0	0	0	0	0	0
C3514	NA	2012-09-06	563895	5670750	13985.9	1966	MR		0	0	0	85	0	0	0	0	0	0	0	0	15	0	0	0	0	0	5	10	0	0	0	0	0	0	0	0	0	0	0	0	0	0	0	0	0	0	0	0	0
C3242	NA	2012-08-14	563116	5670839	14308.4	1797	MR		0	0	0	74.7475	0	54.5455	0	20.202	0	0	0	0	0	0	0	0	0	0	0	0	0	0	0	0	0	0	0	0	0	0	0	0	0	25.2525	0	25.2525	0	0	0	0	0
S13-17	NA	2013-06-16	604587	5673077	0.734256	1378	SF	209	0	0	0	30.303	0	0	0	0	0	0	0	0	9.09091	0	0	0	0	0	0	0	0	0	0	0	0	0	0	0	0	0	0	0	0	60.6061	0	60.6061	0	0	0	0	0
C3325	NA	2012-08-24	571020	5683013	175.275	1458	SF	N/A	0	0	0	97	0	0	0	97	0	0	0	0	0	0	0	0	0	0	0	0	0	0	0	0	0	0	3	2	0.5	0.5	0	0	0	0	0	0	0	0	0	0	0
B350	NA	2012-09-06	546653	5708750	8385.29	2233	SF	216	0	0	0	65.6566	35.3535	30.303	0	0	0	0	0	0	34.3434	15.1515	19.1919	0	0	0	0	0	0	0	0	0	0	0	0	0	0	0	0	0	0	0	0	0	0	0	0	0	0
R2915	NA	2012-07-25	564567	5689083	2.05329	1486	SF	75	0	0	3	0	0	0	0	0	0	0	0	0	79	3	66	0	10	0	0	0	0	0	0	0	0	0	18	18	0	0	0	0	0	0	0	0	0	0	0	0	0
S13-20	NA	2013-07-23	551464	5700787	8.34299	1608	SF	118	0	0	24.4898	20.4082	0	0	0	20.4082	0	0	0	0	3.06122	0	3.06122	0	0	0	0	0	0	0	0	0	0	0	52.0408	51.0204	0	1.02041	0	0	0	0	0	0	0	0	0	0	0
B358	NA	2012-09-04	555328	5686521	8721.82	2266	SF	430	0	0	0	68.7179	2.05128	66.6667	0	0	0	0	0	0	12.3077	12.3077	0	0	0	0	0	0	0	0	0	0	0	0	18.9744	0	0	18.4615	0	0.512821	0	0	0	0	0	0	0	0	0
B294	NA	2012-07-25	569988	5678350	4534.9	1689	SF	60	0	0	0	0	0	0	0	0	0	0	0	0	99.4898	1.53061	25.5102	0	0	56.1224	16.3265	0	0	0	0	0	0	0	0.510204	0.510204	0	0	0	0	0	0	0	0	0	0	0	0	0
C411	NA	2012-10-14	584618	5675614	341.106	1399	SF		0	0	0	1.0101	0	0	0	1.0101	0	0	0	0	1.0101	1.0101	0	0	0	0	0	0	0	0	0	0	0	0	0	0	0	0	0	0	0	0	0	0	0	97.9798	62.6263	5.05051	30.303
C3241	NA	2012-08-16	593763	5668893	552.887	1384	MR		0	0	0	60	0	0	0	48.8889	0	0	11.1111	0	5.55556	0	0	0	0	0	5.55556	0	0	0	0	0	0	0	1.11111	0	0	1.11111	0	0	0	33.3333	0	33.3333	0	0	0	0	0
C3614	NA	2012-09-12	591235	5665897	3337.11	1577	MR		0	0	15.3061	40.8163	0	0	0	40.8163	0	0	0	0	23.4694	5.10204	18.3673	0	0	0	0	0	15.3061	0	0	0	0	0	5.10204	5.10204	0	0	0	0	0	0	0	0	0	0	0	0	0
S13-14	NA	2013-06-25	567777	5685780	64.8276	1472	SF	257	0	0	0	0	0	0	0	0	0	0	0	0	100	15.3061	68.3673	3.57143	0	12.2449	0.510204	0	0	0	0	0	0	0	0	0	0	0	0	0	0	0	0	0	0	0	0	0	0
C3929	NA	2012-10-02	562673	5691193	112.695	1498	MR		0	0	0	15	0	0	0	15	0	0	0	0	10	10	0	0	0	0	0	0	0	0	0	0	0	0	0	0	0	0	0	0	0	5	0	5	0	70	25	25	20
C3721	NA	2012-09-19	581782	5683504	5698.81	1695	SF		0	0	0	35.3535	0	0	0	35.3535	0	0	0	0	6.06061	3.0303	3.0303	0	0	0	0	0	0	0	0	0	0	0	0	0	0	0	0	0	0	0	0	0	0	58.5859	30.303	18.1818	0
C3243	NA	2012-08-14	568059	5677782	5818.44	1732	SF		0	0	0	30.303	0	0	0	30.303	0	0	0	0	44.4444	4.0404	39.3939	0	0	0	1.0101	0	0	0	0	0	0	0	5.05051	5.05051	0	0	0	0	0	20.202	0	20.202	0	0	0	0	0
B391	NA	2012-10-02	562604	5691440	2.84479	1497	SF	100	0	0	0	64.7959	0	61.2245	0	3.57143	0	0	0	0	20.9184	0	20.4082	0	0	0	0	0.510204	0	0	0	0	0	0	0	0	0	0	0	0	0	0	0	0	0	14.2857	5.10204	8.16327	1.02041
C401 (1)	NA	2012-10-12	588850	5670799	128.122	1387	SF		0	0	20.4082	1.02041	0	1.02041	0	0	0	0	0	0	2.04082	1.02041	1.02041	0	0	0	0	0	0	0	0	0	0	0	0	0	0	0	0	0	0	0	0	0	0	76.5306	35.7143	35.7143	3.06122
C3816	NA	2012-09-27	560579	5682999	7124.95	2249	SF		0	0	0	76.5306	3.06122	61.2245	10.2041	2.04082	0	0	0	0	21.4286	1.02041	20.4082	0	0	0	0	0	1.02041	0	0	1.02041	0	1.02041	0	0	0	0	0	0	0	0	0	0	0	0	0	0	0
C308	NA	2012-08-07	561864	5691700	391.111	1506	SF		0	0	0	1.11111	0	0	0	0	0	0	0	0	60	26.6667	33.3333	0	0	0	0	0	1.11111	0	0	1.11111	0	1.11111	33.3333	27.7778	5.55556	0	0	0	0	0	0	0	0	3.33333	3.33333	0	0
S13-09	NA	2013-05-23	573338	5679526	1776.71	1523	SF	146	0	0	0	0	0	0	0	0	0	0	0	0	97.4747	85.8586	11.1111	0	0	0	0.505051	0	0.505051	0	0.505051	0	0	0.505051	1.51515	0	0	1.0101	0.505051	0	0	0	0	0	0	0	0	0	0
S13-18	NA	2013-06-28	556482	5698643	515.785	1560	SF	269	0	0	0	0	0	0	0	0	0	0	0	0	95.9596	1.0101	90.9091	0	0	3.0303	1.0101	0	3.0303	1.0101	0	0	0.505051	1.0101	0	0	0	0	0	0	0	0	0	0	0	0	0	0	0
C3717	NA	2012-09-18	562606	5691423	12.481	1496	SF		0	0	0	37.3737	0	20.202	0	15.1515	0	0	0	0	5.05051	2.0202	3.0303	0	0	0	0	0	0	0	0	0	0	0	1.0101	0	0	1.0101	0	0	0	0	0	0	0	56.5657	25.2525	20.202	0
C3722	NA	2012-09-18	568639	5684634	71.0769	1463	SF		0	0	1.0101	8.08081	0	0	0	0	0	0	0	0	5.05051	1.0101	1.0101	0	2.0202	0	1.0101	0	0	0	0	0	0	0	1.0101	0	0	1.0101	0	0	0	0	0	0	0	84.8485	20.202	15.1515	49.4949
C3932	NA	2012-10-05	555355	5703410	3876.48	1696	SF		0	0	0	27.551	0	5.10204	0	12.2449	0	0	0	0	3.06122	0	2.04082	0	0	0	1.02041	0	0	0	0	0	0	0	0	0	0	0	0	0	0	0	0	0	0	69.3878	20.4082	30.6122	8.16327
S13-15 (3)	NA	2013-05-28	551434	5700801	0.276086	1604	SF	133	0	0	0	0	0	0	0	0	0	0	0	0	29	29	0	0	0	0	0	0	0	0	0	0	0	0	0	0	0	0	0	0	0	0	0	0	0	71	30	0	40
S13-12	NA	2013-07-15	550241	5701104	3.38273	1634	SF	257	0	0	17.8947	0	0	0	0	0	0	0	0	0	33.6842	3.15789	30.5263	0	0	0	0	0	0	0	0	0	0	0	0.526316	0	0.526316	0	0	0	0	0	0	0	0	47.8947	47.3684	0	0
S13-10	NA	2013-05-23	573408	5679658	1631.22	1497	SF	600	0	0	0	0	0	0	0	0	0	0	0	0	0	0	0	0	0	0	0	0	0	0	0	0	0	1.53061	0.510204	0	0	0.510204	0	0	0	0	0	0	0	97.9592	1.02041	0	5.61224
S13-13 (2)	NA	2013-05-29	558635	5695037	1.38713	1521	SF	153	0	0	0	1.51515	0	0	0	0	0	0	0	0	0.505051	0	0	0	0	0	0.505051	0	0.505051	0	0	0	0	0	0	0	0	0	0	0	0	96.4646	0	96.4646	0	1.0101	0.505051	0	0
S13-15 (1)	NA	2013-05-28	551434	5700801	0.276086	1604	SF	138	0	0	45	3	0	0	0	0	0	0	0	0	11.5	5.5	5	0	0	0.5	0.5	0	0	0	0	0	0	0.5	0	0	0	0	0	0	0	0	0	0	0	40	3	35	1
B3312	64	2012-09-24	580527	5677675	391.527	1425	SF	82	0	0	5.26316	94.7368	0	0	0	94.7368	0	0	0	0	0	0	0	0	0	0	0	0	0	0	0	0	0	0	0	0	0	0	0	0	0	0	0	0	0	0	0	0	0
C2830	64	2012-09-17	586334	5668468	3556.51	1766	SF		0	0	0	0	0	0	0	0	0	0	0	0	98.9899	0	4.0404	0	0	54.5455	40.404	0	0	0	0	0	0	0	1.0101	1.0101	0	0	0	0	0	0	0	0	0	0	0	0	0
B333	64	2012-08-24	568198	5685340	79.4183	1467	SF	260	0	0	0	87.3096	0	0	0	87.3096	0	0	0	0	2.03046	0	2.03046	0	0	0	0	0	0	0	0	0	0	0	10.6599	7.1066	3.04569	0.507614	0	0	0	0	0	0	0	0	0	0	0
BCF10	64	2013-06-02	580934	5671891	4119.9	2275	SF	57	0	0	0	0	0	0	0	0	0	0	0	0	42.6396	40.6091	2.03046	0	0	0	0	0	2.03046	1.01523	0	0	0	0	0.507614	0	0	0	0	0	0.507614	54.8223	0	54.8223	0	0	0	0	0
F32	72	2013-07-31	565723	5680780	4814.68	2177	MR		0	0	5	1	0	0	0	0	0	0	0	0	94	0	94	0	0	0	0	0	0	0	0	0	0	0	0	0	0	0	0	0	0	0	0	0	0	0	0	0	0
B359	72	2012-10-06	562831	5673665	12153.8	2118	SF	207	0	0	0	99	0	0	0	99	0	0	0	0	0	0	0	0	0	0	0	0	0.5	0	0	0	0.5	0	0.5	0	0.5	0	0	0	0	0	0	0	0	0	0	0	0
BCU	72	2013-06-02	558829	5684875	7015.58	2096	SF	203	0	0	0	0	0	0	0	0	0	0	0	0	98.4848	0	0	0	0	98.4848	0	0	0	0	0	0	0	0	1.51515	0	0.505051	1.0101	0	0	0	0	0	0	0	0	0	0	0
CL13-3	72	2013-06-27	558213	5695468	159.481	1526	SF		0	0	0	0	0	0	0	0	0	0	0	0	100	0	0.510204	0	0	0.510204	98.9796	0	0	0	0	0	0	0	0	0	0	0	0	0	0	0	0	0	0	0	0	0	0
S13-42	72	2013-09-11	559009	5687051	5504.02	2185	MR		0	0	0	100	0	57.8947	0	0	0	21.0526	0	0	0	0	0	0	0	0	0	0	0	0	0	0	0	0	0	0	0	0	0	0	0	0	0	0	0	0	0	0	0
CL140709-72.1	72	30/07/2014	573441	5679522	1712	1512	SF		0	0	2	0	0	0	0	0	0	0	0	0	95	35	60	0	0	0	0	0	0	0	0	0	0	0	3	0	3	0	0	0	0	0	0	0	0	0	0	0	0
CL140806-72	72	22/09/2014	555204	5686017	9146	2207	SF		0	0	0	89.5	0	89.5	0	0	0	0	0	0	0	0	0	0	0	0	0	0	1.5	0	0	0	0	0	10	10	0	0	0	0	0	0	0	0	0	0	0	0	0
CL13-13	72	2013-07-19	566087	5675759	8562.8	1655	SF	410	0	0	0	0	0	0	0	0	0	0	0	0	97.9381	3.09278	43.299	0	0	51.5464	0	0	0	0	0	0	0	0	2.06186	0	2.06186	0	0	0	0	0	0	0	0	0	0	0	0
BCF11	72	2013-06-13	557239	5670199	18328.1	1600	SF	113	0	0	1.02041	0	0	0	0	0	0	0	0	0	95.9184	89.7959	5.10204	0	0	1.02041	0	0	0	0	0	0	0	0	3.06122	0	0	3.06122	0	0	0	0	0	0	0	0	0	0	0
BCT14	72	2013-08-29	562450	5684291	4871.4	2248	MR		0	0	10	0	0	0	0	0	0	0	0	0	60	0	55	0	0	0	0	0	10	0	0	10	0	0	20	20	0	0	0	0	0	0	0	0	0	0	0	0	0
BCF33	72	2013-07-31	565719	5680070	5317.64	2304	MR		0	0	0	5.55556	0	0	0	5.55556	0	0	0	0	92.2222	0	81.1111	0	0	0	11.1111	0	0	0	0	0	0	0	0	0	0	0	0	0	0	2.22222	0	2.22222	0	0	0	0	0
S13-34	72	2013-08-28	557370	5686409	7212.85	1923	SF		0	0	0	60	0	1	59	0	0	0	0	0	10	0	10	0	0	0	0	0	0	0	0	0	0	0	0	0	0	0	0	0	0	30	0	30	0	0	0	0	0
CL140522-72	72	03/06/2014	573015	5681107	818	1444	SF		0	0	0	0	0	0	0	0	0	0	0	0	81	3	0	78	0	0	0	0	39	18	0	0	0	0	1	0	0	1	0	0	0	0	0	0	0	0	0	0	0
CL140627-72	72	10/07/2014	572786	5681474	591	1446	SF		0	0	0	0	0	0	0	0	0	0	0	0	99.5	2	5.5	92	0	0	0	0	0	0	0	0	0	0	0.5	0	0	0.5	0	0	0	0	0	0	0	0	0	0	0
BF16	72	2013-06-13	562285	5671581	14162.2	1534	SF	82	0	0	0	0	0	0	0	0	0	0	0	0	99	38	40	0	0	20	1	0	0	0	0	0	0	0	1	0	1	0	0	0	0	0	0	0	0	0	0	0	0
CL13-2	72	2013-06-26	558198	5695395	96.2863	1523	SF	76	0	0	0	0	0	0	0	0	0	0	0	0	97.4747	3.0303	68.6869	0	0	25.7576	0	0	0	0	0	0	0	0.505051	2.0202	2.0202	0	0	0	0	0	0	0	0	0	0	0	0	0
CL13-17	72	2013-07-25	555390	5696938	1454.08	1690	SF	145	0	0	1.0101	0.505051	0	0	0	0.505051	0	0	0	0	95.9596	35.3535	15.1515	0	0	45.4545	0	0	0	0	0	0	0	0	2.52525	2.0202	0.505051	0	0	0	0	0	0	0	0	0	0	0	0
CL140709-72.2	72	30/07/2014	573441	5679522	1712	1512	SF		0	0	5	1	0	0	0	0	0	0	0	0	30	0	30	0	0	0	0	0	0	0	0	0	0	0	0	0	0	0	0	0	0	30	0	30	0	34	6	25	0
C3330	122	2012-08-23	573260	5680436	1141.85	1439	MR		0	0	0	97.9592	0	0	0	97.9592	0	0	0	0	2.04082	2.04082	0	0	0	0	0	0	0	0	0	0	0	0	0	0	0	0	0	0	0	0	0	0	0	0	0	0	0
C3517	122	2012-09-05	595882	5675137	5227.99	1644	SF		0	0	12.2449	35.7143	0	0	0	35.7143	0	0	0	0	1.02041	0	1.02041	0	0	0	0	0	51.0204	0	0	0	0	0	0	0	0	0	0	0	0	0	0	0	0	0	0	0	0
C3720	122	2012-09-18	586610	5673282	131.154	1393	SF		0	0	0	20.4082	0	20.4082	0	0	0	0	0	0	0	0	0	0	0	0	0	0	10.2041	0	0	0	0	0	10.2041	10.2041	0	0	0	0	0	0	0	0	0	59.1837	13.2653	5.10204	40.8163
C3719	122	2012-09-18	578944	5678142	344.023	1423	SF		0	0	0	32	3	20	0	0	0	0	0	0	67	31	35	0	0	0	1	0	1	0	0	0	0	0	0	0	0	0	0	0	0	0	0	0	0	0	0	0	0
C3723	122	2012-09-18	577594	5678684	303.636	1427	SF		0	2.22222	0	28.8889	0	1.11111	0	5.55556	0	0	0	0	16.6667	5.55556	0	0	0	0	0	11.1111	1.11111	0	0	0	0	0	1.11111	0	0	0	1.11111	0	0	0	0	0	0	50	24.4444	16.6667	7.77778
S13-32	126	2013-08-23	566578	5686830	111.124	1470	MR		0	0	0	0	0	0	0	0	0	0	0	0	100	0	0	100	0	0	0	0	0	0	0	0	0	0	0	0	0	0	0	0	0	0	0	0	0	0	0	0	0
S13-33	126	2013-08-26	563820	5689930	84.4464	1493	MR		0	0	5	85	0	0	0	85	0	0	0	0	10	10	0	0	0	0	0	0	0	0	0	0	0	0	0	0	0	0	0	0	0	0	0	0	0	0	0	0	0
CL13-26	126	2013-08-11	559796	5699735	3642.02	1953	MR		0	0	0	0	0	0	0	0	0	0	0	0	100	0	0	57.8947	0	42.1053	0	0	0	0	0	0	0	0	0	0	0	0	0	0	0	0	0	0	0	0	0	0	0
BCF44	126	2013-08-27	611871	5675182	6998.99	2244	SF		0	0	0	1.14943	0	1.14943	0	0	0	0	0	0	0	0	0	0	0	0	0	0	0	0	0	0	0	0	0	0	0	0	0	0	0	98.8506	0	98.8506	0	0	0	0	0
C3516	126	2012-09-06	562362	5672691	13218	1907	MR		0	0	2	43	0	0	0	43	0	0	0	0	0	0	0	0	0	0	0	0	0	0	0	0	0	0	0	0	0	0	0	0	0	55	0	55	0	0	0	0	0
C2813	126	2012-09-17	558871	5700031	3198.18	1829	SF		0	0	0	0	0	0	0	0	0	0	0	0	98.9796	25.5102	0	0	0	73.4694	0	0	0	0	0	0	0	0	1.02041	0	0	1.02041	0	0	0	0	0	0	0	0	0	0	0
CL13-12	126	2013-07-11	582818	5677116	1246.64	1490	SF	190	0	0	0	0	0	0	0	0	0	0	0	0	100	1.11111	1.11111	0	0	94.4444	0	3.33333	0	0	0	0	0	0	0	0	0	0	0	0	0	0	0	0	0	0	0	0	0
CL13-11	126	2013-07-09	571804	5681235	1180.23	1458	SF	122	0	0	1.04167	0	0	0	0	0	0	0	0	0	98.9583	3.125	92.7083	0	0	2.08333	1.04167	0	0	0	0	0	0	0	0	0	0	0	0	0	0	0	0	0	0	0	0	0	0
CL13-15	126	2013-07-19	567674	5686187	264.086	1490	SF	92	0	0	0	0	0	0	0	0	0	0	0	0	100	0.505051	15.1515	0	0	83.8384	0	0.505051	0	0	0	0	0	0	0	0	0	0	0	0	0	0	0	0	0	0	0	0	0
CL13-8	126	2013-07-05	569784	5682720	741.836	1454	SF	48	0	0	0	0	0	0	0	0	0	0	0	0	93.8776	0	83.6735	0	0	10.2041	0	0	0	0	0	0	0	0	6.12245	5.10204	1.02041	0	0	0	0	0	0	0	0	0	0	0	0
BF41	126	2013-08-26	561190	5666836	18728.5	1997	MR		0	0	3.06122	90.8163	0	70.4082	0	20.4082	0	0	0	0	2.04082	0	0	0	0	0	0	2.04082	4.08163	0	0	4.08163	0	0	0	0	0	0	0	0	0	0	0	0	0	0	0	0	0
BCF42	126	2013-08-15	563184	5703635	8801.4	2268	MR		0	0	2	0	0	0	0	0	0	0	0	0	96	0	46	0	0	10	40	0	0	0	0	0	0	0	2	0	0	2	0	0	0	0	0	0	0	0	0	0	0
CL13-23	126	2013-07-30	561607	5692341	179.677	1494	SF	950	0	0	0	2.03046	0	0	0	2.03046	0	0	0	0	97.4619	1.01523	93.401	3.04569	0	0	0	0	0	0	0	0	0	0	0.507614	0.507614	0	0	0	0	0	0	0	0	0	0	0	0	0
BT09	126	2013-07-17	559491	5699964	3595.21	1959	SF	63	0	0	0	0.505051	0	0	0	0.505051	0	0	0	0	95.4545	3.53535	86.8687	0	0	5.05051	0	0	0	0	0	0	0	0	4.0404	4.0404	0	0	0	0	0	0	0	0	0	0	0	0	0
C2954	126	2012-07-27	568272	5685685	366.573	1493	SF		0	0	0	10.2041	0	0	0	10.2041	0	0	0	0	74.4898	5.10204	28.5714	0	0	40.8163	0	0	0	0	0	0	0	0	15.3061	0	15.3061	0	0	0	0	0	0	0	0	0	0	0	0
CL13-22	126	2013-07-31	572217	5680729	1494.51	1455	MR		0	0	0	0	0	0	0	0	0	0	0	0	97.9592	5.10204	0	82.6531	0	0	5.10204	5.10204	0	0	0	0	0	0	2.04082	0	0	0	0	0	2.04082	0	0	0	0	0	0	0	0
C302	126	2012-08-07	573496	5679570	1639.72	1498	SF		0	0	0	1.0101	0	0	0	0	0	0	0	0	97.9798	42.4242	40.404	0	0	15.1515	0	0	0	0	0	0	0	0	1.0101	0	1.0101	0	0	0	0	0	0	0	0	0	0	0	0
C2814	126	2012-07-19	559300	5699663	3246.03	1853	SF		0	0	0	0	0	0	0	0	0	0	0	0	97.9798	2.0202	10.101	0	0	65.6566	20.202	0	0	0	0	0	0	0	2.0202	0	2.0202	0	0	0	0	0	0	0	0	0	0	0	0
S13-31	126	2013-08-23	564559	5673505	11285.5	1591	MR		0	0	5	60	0	30	0	30	0	0	0	0	5	5	0	0	0	0	0	0	0	0	0	0	0	0	25	25	0	0	0	0	0	5	0	5	0	0	0	0	0
B2811	126	2012-07-18	555044	5691717	4748.8	1865	SF	115	0	0	0	0	0	0	0	0	0	0	0	0	95.4545	95.4545	0	0	0	0	0	0	0.505051	0.505051	0	0	0	0	3.53535	0	3.0303	0.505051	0	0	0	0.505051	0.505051	0	0	0	0	0	0
CL140620-126	126	02/07/2014	569799	5682748	710	1454	SF		0	0	0	0	0	0	0	0	0	0	0	0	97	2	15	0	0	80	0	0	3	0	0	2	0	0	1	0	0	1	0	0	0	0	0	0	0	0	0	0	0
CL140629-126	126	10/07/2014	555309	5696969	1491	1695	SF		0	0	0	0	0	0	0	0	0	0	0	0	98.5	85	3.5	0	0	10	0	0	1	0	0	0	0	0	1.5	1	0	0.5	0	0	0	0	0	0	0	0	0	0	0
CL140721-126	126	28/08/2014	558865	5700059	3213	1832	SF		0	0	2	1	0	0.5	0	0.5	0	0	0	0	96.5	8	88.5	0	0	0	0	0	0	0	0	0	0	0	0.5	0	0	0.5	0	0	0	0	0	0	0	0	0	0	0
CL13-14	126	2013-07-19	567576	5686478	387.379	1483	SF	134	0	0	0	0	0	0	0	0	0	0	0	0	97.4747	1.0101	64.6465	1.0101	0	30.303	0	0.505051	0.505051	0.505051	0	0	0	0	2.0202	0	2.0202	0	0	0	0	0	0	0	0	0	0	0	0
CL140722-126	126	28/08/2014	559186	5700103	3474	1902	SF		0	0	0	17	0	15	0	0	2	0	0	0	82	2	48	30	0	2	0	0	0	0	0	0	0	0	1	0	1	0	0	0	0	0	0	0	0	0	0	0	0
CL13-66 (1)	128	2013-10-18	572683	5682148	4.25529	1448	SF		0	0	1	0	0	0	0	0	0	0	0	0	0	0	0	0	0	0	0	0	0	0	0	0	0	0	0	0	0	0	0	0	0	0	0	0	0	99	0	0	99
S13-47	128	2013-09-25	561376	5700760	5486.93	2160	MR		0	0	0	0	0	0	0	0	0	0	0	0	100	0	100	0	0	0	0	0	0	0	0	0	0	0	0	0	0	0	0	0	0	0	0	0	0	0	0	0	0
S13-54	128	2013-10-03	549163	5700302	89.1336	1641	SF		0	0	0	0	0	0	0	0	0	0	0	0	0	0	0	0	0	0	0	0	0	0	0	0	0	0	0	0	0	0	0	0	0	0	0	0	0	100	94.4444	5.55556	0
S13-38	128	2013-09-08	560739	5693821	273.191	1506	SF		0	0	0	1.02041	0	1.02041	0	0	0	0	0	0	98.9796	0	98.9796	0	0	0	0	0	0	0	0	0	0	0	0	0	0	0	0	0	0	0	0	0	0	0	0	0	0
S13-39	128	2013-09-08	560745	5693771	281.328	1508	SF		0	0	0	10.5263	0	10.5263	0	0	0	0	0	0	89.4737	0	0	89.4737	0	0	0	0	0	0	0	0	0	0	0	0	0	0	0	0	0	0	0	0	0	0	0	0	0
S13-26	128	2013-08-06	560705	5693855	295.845	1504	SF		0	0	0	76.4706	0	0	0	76.4706	0	0	0	0	0	0	0	0	0	0	0	0	0	0	0	0	0	0	23.5294	23.5294	0	0	0	0	0	0	0	0	0	0	0	0	0
S13-36	128	2013-08-30	561682	5700668	5656.17	2052	MR		0	0	0	94.4444	0	0	0	0	0	94.4444	0	0	5.55556	0	0	0	0	0	5.55556	0	0	0	0	0	0	0	0	0	0	0	0	0	0	0	0	0	0	0	0	0	0
S13-64	128	2013-12-02	540085	5697147	39.5671	1356	SF	1304	0	0	0	0	0	0	0	0	0	0	0	0	0	0	0	0	0	0	0	0	0	0	0	0	0	0	0	0	0	0	0	0	0	0	0	0	0	100	5.31915	0.531915	0
S13-62	128	2013-10-24	561455	5700693	5500.53	2125	SF	658	0	0	0	98.4694	0	0	0	0	0	98.4694	0	0	1.53061	0	0.510204	0	0	0	0	0	0	0	0	0	0	0	0	0	0	0	0	0	0	0	0	0	0	0	0	0	0
S13-45	128	2013-09-25	543826	5698431	8.04502	1583	MR		0	0	0	31.25	0	0	0	31.25	0	0	0	0	43.75	43.75	0	0	0	0	0	0	0	0	0	0	0	0	25	25	0	0	0	0	0	0	0	0	0	0	0	0	0
S13-55	128	2013-10-03	549176	5700318	102.942	1642	MR		0	0	0	5.55556	0	0	0	0	5.55556	0	0	0	5.55556	0	0	0	0	0	0	5.55556	0	0	0	0	0	0	0	0	0	0	0	0	0	0	0	0	0	88.8889	88.8889	0	0
S13-57	128	2013-10-18	560680	5694063	240.21	1503	SF		0	0	0	0	0	0	0	0	0	0	0	0	98.8235	2.35294	0	96.4706	0	0	0	0	0	0	0	0	0	0	0	0	0	0	0	0	0	1.17647	0	1.17647	0	0	0	0	0
S13-63	128	2013-10-24	560692	5693877	301.642	1503	SF		0	0	0	89	0	84	0	5	0	0	0	0	0	0	0	0	0	0	0	0	3	0	0	0	3	0	0	0	0	0	0	0	0	8	0	8	0	0	0	0	0
S13-25	128	2013-08-06	560661	5693922	314.639	1502	MR		0	0	5	20	0	0	0	20	0	0	0	0	60	0	0	60	0	0	0	0	0	0	0	0	0	0	15	15	0	0	0	0	0	0	0	0	0	0	0	0	0
CL13-67	128	2013-10-18	572843	5681447	594.405	1446	SF		0	0	0	7.14286	0	2.04082	0	0	0	0	0	0	92.8571	0	0	92.8571	0	0	0	0	0	0	0	0	0	0	0	0	0	0	0	0	0	0	0	0	0	0	0	0	0
S13-48	128	2013-09-25	561587	5700715	5614.28	2080	MR		0	0	0	78.9474	0	21.0526	0	0	0	57.8947	0	0	21.0526	0	21.0526	0	0	0	0	0	0	0	0	0	0	0	0	0	0	0	0	0	0	0	0	0	0	0	0	0	0
CL13-9	128	2013-07-05	583734	5674954	576.519	1421	SF	115	0	0	0	0	0	0	0	0	0	0	0	0	100	2.08333	85.4167	10.4167	0	2.08333	0	0	0	0	0	0	0	0	0	0	0	0	0	0	0	0	0	0	0	0	0	0	0
S13-23	128	2013-08-02	560955	5693507	180.156	1509	MR		0	0	0	15.7895	0	0	0	15.7895	0	0	0	0	57.8947	10.5263	0	47.3684	0	0	0	0	0	0	0	0	0	0	26.3158	26.3158	0	0	0	0	0	0	0	0	0	0	0	0	0
CL13-69	128	2013-10-24	560692	5693877	301.642	1503	SF		0	0	0	1.05263	0	1.05263	0	0	0	0	0	0	97.8947	2.10526	0	95.7895	0	0	0	0	0	0	0	0	0	0	1.05263	0	0	1.05263	0	0	0	0	0	0	0	0	0	0	0
S13-40	128	2013-09-08	560695	5693861	303.583	1503	SF		0	0	0	97.7778	0	53.3333	0	0	33.3333	0	0	0	0	0	0	0	0	0	0	0	0	0	0	0	0	0	2.22222	0	0	0	0	0	2.22222	0	0	0	0	0	0	0	0
CL13-65	128	2013-10-18	572478	5681286	880.296	1442	MR		0	0	0	0	0	0	0	0	0	0	0	0	12.5	12.5	0	0	0	0	0	0	0	0	0	0	0	0	0	0	0	0	0	0	0	0	0	0	0	87.5	37.5	12.5	37.5
CL13-34	128	2013-08-22	559324	5699670	3267.8	1860	MR		0	0	1	69	0	10	0	20	39	0	0	0	30	0	0	30	0	0	0	0	0	0	0	0	0	0	0	0	0	0	0	0	0	0	0	0	0	0	0	0	0
S13-60	128	2013-10-24	561364	5700606	5374.72	2151	MR		0	0	0	88.8889	0	27.7778	0	16.6667	0	44.4444	0	0	11.1111	0	0	0	0	0	0	0	0	0	0	0	0	0	0	0	0	0	0	0	0	0	0	0	0	0	0	0	0
S13-49	128	2013-09-25	561750	5700589	5658.63	2046	MR		0	0	6.25	12.5	0	12.5	0	0	0	0	0	0	0	0	0	0	0	0	0	0	6.25	6.25	0	0	0	0	0	0	0	0	0	0	0	0	0	0	0	75	56.25	18.75	0
CL13-60	128	2013-10-03	549208	5700209	9.68472	1635	MR		0	0	0	0	0	0	0	0	0	0	0	0	36.9565	5.43478	8.69565	0	0	0	14.1304	0	0	0	0	0	0	0	0	0	0	0	0	0	0	0	0	0	0	63.0435	63.0435	0	0
S13-35	128	2013-08-28	561535	5692766	34.2552	1508	MR		0	0	0	52.6316	0	26.3158	0	26.3158	0	0	0	0	36.8421	0	36.8421	0	0	0	0	0	0	0	0	0	0	0	10.5263	5.26316	5.26316	0	0	0	0	0	0	0	0	0	0	0	0
S13-24	128	2013-08-02	560895	5694041	52.7778	1507	MR		0	0	0	15.7895	0	5.26316	0	10.5263	0	0	0	0	78.9474	0	57.8947	21.0526	0	0	0	0	0	0	0	0	0	0	5.26316	5.26316	0	0	0	0	0	0	0	0	0	0	0	0	0
S13-37	128	2013-09-04	559984	5694585	76.399	1514	MR		0	0	2	0	0	0	0	0	0	0	0	0	83	0	10	0	0	63	10	0	0	0	0	0	0	0	15	10	5	0	0	0	0	0	0	0	0	0	0	0	0
S13-52	128	2013-09-27	560926	5693735	118.335	1509	MR		0	0	0	81.1111	0	53.3333	0	22.2222	0	0	0	0	2.22222	0	0	0	0	0	0	2.22222	0	0	0	0	0	0	0	0	0	0	0	0	0	16.6667	0	16.6667	0	0	0	0	0
S13-43	128	2013-09-13	560695	5693861	303.583	1503	SF		0	0	0	11.3402	0	5.15464	0	6.18557	0	0	0	0	88.6598	15.4639	72.1649	0	0	0	0	1.03093	0	0	0	0	0	0	0	0	0	0	0	0	0	0	0	0	0	0	0	0	0
B13-05 (1)	128	2013-09-09	557978	5691186	3726.05	2109	SF		0	0	5.15464	4.12371	0	2.06186	0	2.06186	0	0	0	0	90.7216	2.06186	0	86.5979	0	0	0	2.06186	0	0	0	0	0	0	0	0	0	0	0	0	0	0	0	0	0	0	0	0	0
S13-61	128	2013-10-24	561360	5700604	5370.4	2147	SF		0	0	0	86.7347	0	5.10204	0	0	0	81.6327	0	0	11.2245	10.2041	0	0	0	0	1.02041	0	0	0	0	0	0	0	2.04082	0	2.04082	0	0	0	0	0	0	0	0	0	0	0	0
S13-41	128	2013-09-08	560793	5693794	228.826	1509	SF		0	0	0	90.9091	0	77.9221	0	12.987	0	0	0	0	6.49351	5.19481	0	0	0	0	0	1.2987	0	0	0	0	0	1.2987	0	0	0	0	0	0	0	1.2987	0	1.2987	0	0	0	0	0
S13-44	128	2013-09-19	558077	5697096	667.506	1590	SF		0	0	0	10	0	10	0	0	0	0	0	0	5	5	0	0	0	0	0	0	10	10	0	0	0	0	5	5	0	0	0	0	0	0	0	0	0	70	30	10	30
S13-51	128	2013-09-27	560926	5693735	118.335	1509	SF		0	0	0	15.5556	0	13.3333	0	1.11111	1.11111	0	0	0	73.3333	3.33333	3.33333	66.6667	0	0	0	0	11.1111	0	11.1111	0	0	0	0	0	0	0	0	0	0	0	0	0	0	0	0	0	0
S13-50	128	2013-09-26	552207	5699682	2.99728	1592	MR		0	0	5	0	0	0	0	0	0	0	0	0	30	0	20	0	0	0	0	0	0	0	0	0	0	0	0	0	0	0	0	0	0	0	0	0	0	65	63	0	0
S13-56	128	2013-10-09	541109	5698311	77.4261	1385	MR		0	0	5	0	0	0	0	0	0	0	0	0	32	2	0	0	0	0	0	30	0	0	0	0	0	0	0	0	0	0	0	0	0	0	0	0	0	63	0	0	62
CL13-66 (2)	128	2013-10-18	572683	5682148	4.25529	1448	SF	711	0	0	0	0	0	0	0	0	0	0	0	0	99	3	21	75	0	0	0	0	0	0	0	0	0	0	0	0	0	0	0	0	0	0	0	0	0	1	0	0.5	0
S13-53	128	2013-10-03	541344	5698043	21.7482	1436	MR		0	0	10.5263	0	0	0	0	0	0	0	0	0	2.10526	0	2.10526	0	0	0	0	0	0	0	0	0	0	0	2.10526	0	0	0	0	2.10526	0	0	0	0	0	85.2632	26.3158	0	57.8947
CL13-70	128	2013-10-24	536627	5694500	22.3642	1272	MR		0	0	10	0	0	0	0	0	0	0	0	0	25	0	5	0	0	0	0	20	0	0	0	0	0	0	0	0	0	0	0	0	0	0	0	0	0	65	20	5	39
S13-46	128	2013-09-25	543826	5698431	8.04502	1583	SF		0	0	20	0	0	0	0	0	0	0	0	0	3	1	2	0	0	0	0	0	0.5	0	0	0	0.5	0	0.5	0	0	0.5	0	0	0	30	30	0	0	46	45	0.5	0
S13-28	130	2013-08-08	587407	5673754	786.341	1426	MR		0	0	0	100	0	0	0	100	0	0	0	0	0	0	0	0	0	0	0	0	0	0	0	0	0	0	0	0	0	0	0	0	0	0	0	0	0	0	0	0	0
CL140618-130	130	2014-08-01	597654	5669494	484	1401	SF		0	0	0	0	0	0	0	0	0	0	0	0	100	0	5	0	0	0	95	0	0	0	0	0	0	0	0	0	0	0	0	0	0	0	0	0	0	0	0	0	0
B3032	130	2012-08-01	592802	5668270	942.052	1389	SF	215	0	0	0	98.4848	0	0.505051	0	97.9798	0	0	0	0	1.51515	0	1.51515	0	0	0	0	0	0	0	0	0	0	0	0	0	0	0	0	0	0	0	0	0	0	0	0	0	0
CL13-6	130	2013-07-05	584792	5675794	581.005	1412	SF	90	0	0	0	0	0	0	0	0	0	0	0	0	100	3	27	0	0	70	0	0	0	0	0	0	0	0	0	0	0	0	0	0	0	0	0	0	0	0	0	0	0
BF32-2	130	2013-07-31	601100	5678764	4911.79	2061	MR		0	0	2	73	0	0	0	73	0	0	0	0	0	0	0	0	0	0	0	0	0	0	0	0	0	0	20	20	0	0	0	0	0	5	0	5	0	0	0	0	0
CL140620-130	130	03/07/2014	598085	5669709	396	1383	SF		0	0	0	0	0	0	0	0	0	0	0	0	100	2	3	0	0	0	95	0	0	0	0	0	0	0	0	0	0	0	0	0	0	0	0	0	0	0	0	0	0
F130	130	2013-08-07	585807	5674818	391.161	1413	SF		0	0	30.9278	0	0	0	0	0	0	0	0	0	38.1443	5.15464	2.06186	0	0	0	30.9278	0	0	0	0	0	0	0	30.9278	30.9278	0	0	0	0	0	0	0	0	0	0	0	0	0
BF30	130	2013-08-07	587633	5673604	869.737	1446	MR		0	0	0	61.1111	0	0	0	50	0	0	0	11.1111	33.3333	33.3333	0	0	0	0	0	0	0	0	0	0	0	0	5.55556	5.55556	0	0	0	0	0	0	0	0	0	0	0	0	0
CL13-37	130	2013-08-15	587728	5674121	1266.09	1585	MR		0	0	0	67.3684	0	0	0	67.3684	0	0	0	0	26.3158	26.3158	0	0	0	0	0	0	0	0	0	0	0	0	6.31579	5.26316	1.05263	0	0	0	0	0	0	0	0	0	0	0	0
C2817	130	2012-09-17	584611	5668576	4711.38	2280	SF		0	0	1.03093	1.03093	0	1.03093	0	0	0	0	0	0	92.7835	5.15464	0	0	0	0	87.6289	0	0	0	0	0	0	0	5.15464	0	0	5.15464	0	0	0	0	0	0	0	0	0	0	0
CL140711-130	130	30/07/2014	573388	5679535	1737	1516	SF		0	0	0	0	0	0	0	0	0	0	0	0	95	1	8	0	0	86	0	0	0	0	0	0	0	0	5	0	5	0	0	0	0	0	0	0	0	0	0	0	0
CL140627-130	130	18/07/2014	588314	5671837	216	1400	SF		0	0	0	0	0	0	0	0	0	0	0	0	95	2	0	0	0	92	1	0	0	0	0	0	0	0	5	0	4.5	0.5	0	0	0	0	0	0	0	0	0	0	0
C2816	130	2012-07-17	584617	5669267	4223.46	2174	SF		0	0	5.05051	1.0101	0	0	0	0	0	0	0	0	82.8283	20.202	45.4545	0	15.1515	0	0	0	0	0	0	0	0	0	11.1111	8.08081	0	3.0303	0	0	0	0	0	0	0	0	0	0	0
BF8	131	2013-05-31	610018	5671028	3220.94	1536	SF	23	0	0	4	1	0	0	0	0	0	0	0	0	0	0	0	0	0	0	0	0	0	0	0	0	0	0	0	0	0	0	0	0	0	95	0	95	0	0	0	0	0
BT14	131	2013-08-14	611289	5667116	1251.55	1414	SF		0	0	0	79.5918	0	0	0	79.5918	0	0	0	0	20.4082	20.4082	0	0	0	0	0	0	0	0	0	0	0	0	0	0	0	0	0	0	0	0	0	0	0	0	0	0	0
BCT7	131	2013-08-08	603618	5678089	4172.19	1500	MR		0	0	5	50	0	0	0	50	0	0	0	0	0	0	0	0	0	0	0	0	0	0	0	0	0	0	0	0	0	0	0	0	0	45	0	45	0	0	0	0	0
F37	131	2013-08-10	608746	5672753	3076.48	1556	MR		0	0	0	47.3684	0	0	0	47.3684	0	0	0	0	21.0526	21.0526	0	0	0	0	0	0	0	0	0	0	0	0	31.5789	31.5789	0	0	0	0	0	0	0	0	0	0	0	0	0
F131	131	2013-08-09	609395	5672723	3512.42	1630	MR		0	0	2	38	0	0	0	38	0	0	0	0	0	0	0	0	0	0	0	0	0	0	0	0	0	0	5	5	0	0	0	0	0	55	0	55	0	0	0	0	0
BCT2	131	2013-07-12	610861	5666925	871.783	1385	SF	166	0	0	0	10.0503	0	0	0	10.0503	0	0	0	0	69.3467	0	69.3467	0	0	0	0	0	0.502513	0	0	0	0	0	20.1005	20.1005	0	0	0	0	0	0	0	0	0	0	0	0	0
BF25	131	2013-06-18	606735	5674513	2481.31	1566	SF	22	0	0	1	0	0	0	0	0	0	0	0	0	89	10	79	0	0	0	0	0	0	0	0	0	0	0	10	8	2	0	0	0	0	0	0	0	0	0	0	0	0
CL13-29	131	2013-08-09	608205	5672639	2640.04	1520	MR		0	0	0	88.4211	0	0	0	77.8947	10.5263	0	0	0	0	0	0	0	0	0	0	0	0	0	0	0	0	0	1.05263	1.05263	0	0	0	0	0	10.5263	0	10.5263	0	0	0	0	0
CL13-47	131	2013-08-30	610112	5671444	3448.06	1551	MR		0	0	0	0	0	0	0	0	0	0	0	0	82.1053	0	0	0	76.8421	0	5.26316	0	15.7895	15.7895	0	0	0	0	2.10526	0	0	0	0	0	2.10526	0	0	0	0	0	0	0	0
CL13-19	131	2013-07-26	608712	5669860	1547.46	1418	SF	323	0	0	0	0.510204	0	0	0	0.510204	0	0	0	0	67.8571	56.1224	11.7347	0	0	0	0	0	0	0	0	0	0	0	31.6327	30.6122	1.02041	0	0	0	0	0	0	0	0	0	0	0	0
BCF22	131	2013-07-12	606731	5670601	130.884	1347	SF	314	2.05128	0	2.05128	0.512821	0	0	0.512821	0	0	0	0	0	78.9744	61.5385	17.4359	0	0	0	0	0	0	0	0	0	0	0	16.4103	15.3846	0	1.02564	0	0	0	0	0	0	0	0	0	0	0
CL13-01 (1)	131	2013-06-03	606791	5670546	128.114	1348	SF	179	0	0	0	91.954	0	0	0	0	0	0	0	0	3.44828	1.14943	0	0	0	0	2.29885	0	0	0	0	0	0	1.14943	3.44828	0	3.44828	0	0	0	0	0	0	0	0	0	0	0	0
C2819	131	2012-07-20	606753	5670651	183.337	1351	SF		0	0	3.06122	2.04082	0	0	0	0	0	0	0	0	77.551	0	71.4286	0	0	6.12245	0	0	0	0	0	0	0	0	17.3469	12.2449	5.10204	0	0	0	0	0	0	0	0	0	0	0	0
CL13-01 (2)	131	2013-06-03	606791	5670546	128.114	1348	SF	190	0	0	0	3.09278	0	0	0	0	0	0	0	0	6.18557	1.03093	5.15464	0	0	0	0	0	0	0	0	0	0	0	3.09278	0	1.03093	0	2.06186	0	0	87.6289	0	87.6289	0	0	0	0	0
B111	131	2013-08-09	612050	5666916	1517.53	1405	SF		0	0	0	77	0	0	0	75	0	0	0	0	3	2	1	0	0	0	0	0	0	0	0	0	0	0	18	18	0	0	0	0	0	2	0	2	0	0	0	0	0
CL13-01 (3)	131	2013-06-03	606791	5670546	128.114	1348	SF	141	0	0	1.02041	6.12245	0	0	0	0	0	0	0	0	84.6939	1.02041	82.6531	0	0	0	1.02041	0	0	0	0	0	0	0.510204	1.02041	0	0	0	1.02041	0	0	6.63265	0	6.63265	0	0	0	0	0
S13-05	133	2013-06-30	547639	5713174	12242.2	1751	SF	128	0	0	0	0	0	0	0	0	0	0	0	0	98.995	1.00503	0	0	0	0	97.9899	0	0	0	0	0	0	0	1.00503	0	0	1.00503	0	0	0	0	0	0	0	0	0	0	0
S13-04	133	2013-06-30	547709	5712858	11918.6	1748	SF	111	0	0	1.02041	0	0	0	0	0	0	0	0	0	94.898	2.04082	10.2041	0	0	0	82.6531	0	0	0	0	0	0	0	4.08163	3.06122	0	1.02041	0	0	0	0	0	0	0	0	0	0	0
B307	133	2012-07-31	544035	5699591	1047.82	1833	SF	62	0	0	5.55556	2.77778	0	0	0	2.77778	0	0	0	0	74.4444	1.11111	0	0	0	0	73.3333	0	0	0	0	0	0	0	17.2222	16.6667	0.555556	0	0	0	0	0	0	0	0	0	0	0	0
BT08	133	2013-07-17	558888	5699583	2900.36	1744	SF	61	0	0	0	0	0	0	0	0	0	0	0	0	98.9899	2.0202	81.8182	10.101	0	5.05051	0	0	0	0	0	0	0	0	1.0101	0	1.0101	0	0	0	0	0	0	0	0	0	0	0	0
C305	134	2012-08-08	557345	5695831	389.126	1535	SF		0	0	0	0	0	0	0	0	0	0	0	0	89.4737	89.4737	0	0	0	0	0	0	0	0	0	0	0	0	10.5263	0	10.5263	0	0	0	0	0	0	0	0	0	0	0	0
B3114	134	2012-08-31	561389	5693157	29.2793	1509	SF	258	0	0	0	5.10204	0	0	0	5.10204	0	0	0	0	93.8776	0	92.8571	0	0	1.02041	0	0	0	0	0	0	0	0	1.02041	0	0	1.02041	0	0	0	0	0	0	0	0	0	0	0
C2956	134	2012-07-26	558782	5699766	2949.59	1755	SF		0	0	0	0	0	0	0	0	0	0	0	0	97.9592	10.2041	82.6531	0	0	0	0	0	0	0	0	0	0	0	2.04082	2.04082	0	0	0	0	0	0	0	0	0	0	0	0	0
C3329	134	2012-08-21	579919	5685976	7334.97	1765	SF		0	0	0	45.4545	0	0	0	45.4545	0	0	0	0	2.0202	2.0202	0	0	0	0	0	0	0	0	0	0	0	0	4.0404	4.0404	0	0	0	0	0	48.4848	0	48.4848	0	0	0	0	0
C2962	134	2012-07-26	565892	5704805	11481.1	2237	SF		0	0	1	0	0	0	0	0	0	0	0	0	99	5	11	0	0	3	80	0	0	0	0	0	0	0	0	0	0	0	0	0	0	0	0	0	0	0	0	0	0
C3326	134	2012-08-24	582664	5677181	1180.46	1489	SF		0	0	3.09278	36.0825	0	0	0	36.0825	0	0	0	0	26.8041	20.6186	2.06186	0	0	0	4.12371	0	0	0	0	0	0	0	20.6186	19.5876	1.03093	0	0	0	0	13.4021	0	13.4021	0	0	0	0	0
BF31	135	2013-07-30	604748	5681634	7888.8	1732	MR		0	0	10	65	0	0	0	65	0	0	0	0	0	0	0	0	0	0	0	0	0	0	0	0	0	0	25	25	0	0	0	0	0	0	0	0	0	0	0	0	0
BF24-2	135	2013-07-18	607202	5675273	3346.7	1709	SF	114	0	0	3.0303	0	0	0	0	0	0	0	0	0	46.4646	0	46.4646	0	0	0	0	0	50.5051	50.5051	0	0	0	0	0	0	0	0	0	0	0	0	0	0	0	0	0	0	0
C309	135	2012-07-30	602822	5676445	2408.72	1446	SF		0	0	40	0	0	0	0	0	0	0	0	0	10	2	8	0	0	0	0	0	0	0	0	0	0	0	50	50	0	0	0	0	0	0	0	0	0	0	0	0	0
BF32-1	135	2013-07-30	601725	5677652	3682.94	1964	MR		0	0	5	0	0	0	0	0	0	0	0	0	95	5	15	0	0	0	75	0	0	0	0	0	0	0	0	0	0	0	0	0	0	0	0	0	0	0	0	0	0
BCF20	135	2013-07-12	599781	5682234	8616.31	1994	SF	48	0	0	0	0	0	0	0	0	0	0	0	0	100	3.09278	81.4433	0	0	5.15464	10.3093	0	0	0	0	0	0	0	0	0	0	0	0	0	0	0	0	0	0	0	0	0	0
C3010	135	2012-07-30	602709	5676166	2120.59	1429	SF		0	0	22.9885	0	0	0	0	0	0	0	0	0	9.1954	0	1.14943	0	0	8.04598	0	0	0	0	0	0	0	0	67.8161	66.6667	1.14943	0	0	0	0	0	0	0	0	0	0	0	0
BF135	135	2013-08-23	595599	5688820	16286.5	1936	SF		0	0	0	4.12371	0	2.06186	0	2.06186	0	0	0	0	2.06186	2.06186	0	0	0	0	0	0	0	0	0	0	0	0	51.5464	51.5464	0	0	0	0	0	42.268	0	42.268	0	0	0	0	0
BCF30	135	2013-07-30	601100	5678764	4911.79	2061	SF		0	0	1	0	0	0	0	0	0	0	0	0	83	40	5	0	0	1	0	37	0	0	0	0	0	0	16	14	1	1	0	0	0	0	0	0	0	0	0	0	0
C3240	135	2012-08-16	601436	5683364	9373.73	1574	SF		0	0	0	35.3535	0	0	0	35.3535	0	0	0	0	31.3131	30.303	0	0	0	0	1.0101	0	0	0	0	0	0	0	21.2121	18.1818	1.0101	0	0	2.0202	0	12.1212	0	12.1212	0	0	0	0	0
C2961	135	2012-07-26	597278	5688102	14981.5	1636	SF		0	0	0	1	0	0	0	0	0	0	0	0	93	20	32	0	35	5	1	0	0	0	0	0	0	0	6	5	1	0	0	0	0	0	0	0	0	0	0	0	0
C3332	136	2012-08-23	560954	5666663	18998.1	1865	SF		0	0	0	100	0	96.9697	0	3.0303	0	0	0	0	0	0	0	0	0	0	0	0	0	0	0	0	0	0	0	0	0	0	0	0	0	0	0	0	0	0	0	0	0
B2914	136	2012-07-26	560918	5699481	4323.21	1953	SF	183	0	0	2.06186	0	0	0	0	0	0	0	0	0	97.9381	5.15464	36.0825	0	0	56.701	0	0	0	0	0	0	0	0	0	0	0	0	0	0	0	0	0	0	0	0	0	0	0
C312	136	2012-08-08	587835	5670728	902.851	1393	MR		0	0	0	89.7959	0	0	0	89.7959	0	0	0	0	10.2041	5.10204	0	5.10204	0	0	0	0	0	0	0	0	0	0	0	0	0	0	0	0	0	0	0	0	0	0	0	0	0
BF13	136	2013-06-13	596527	5692624	19503.7	1795	SF	220	0	0	0	97.9798	0	0	0	0	0	0	0	0	1.0101	0.505051	0.505051	0	0	0	0	0	0	0	0	0	0	0	0	0	0	0	0	0	0	1.0101	0	1.0101	0	0	0	0	0
CL13-38	138	2013-08-16	562875	5698938	4884.02	2358	SF		0	0	0	0	0	0	0	0	0	0	0	0	41.6667	0	41.6667	0	0	0	0	0	0	0	0	0	0	0	57.2917	57.2917	0	0	0	0	0	1.04167	1.04167	0	0	0	0	0	0
BT6	138	2013-07-17	559097	5700203	3480.11	1901	SF	120	0	0	0	0	0	0	0	0	0	0	0	0	3.0303	3.0303	0	0	0	0	0	0	0.505051	0.505051	0	0	0	0	0.505051	0	0	0	0.505051	0	0	95.9596	0	95.9596	0	0	0	0	0
CL140801-138.1	138	28/08/2014	559487	5700544	3997	2077	SF		0	0	0	0	0	0	0	0	0	0	0	0	94.5	0	86.5	0	0	8	0	0	1	0	0	0	0	0	5.5	5	0.5	0	0	0	0	0	0	0	0	0	0	0	0
CL140801-138.2	138	28/08/2014	559487	5700544	3997	2077	SF		0	0	0	38	0	0	0	0	38	0	0	0	60	2	0	58	0	0	0	0	0	0	0	0	0	0	2	0	0	0	2	0	0	0	0	0	0	0	0	0	0
CL13-25	138	2013-08-11	559472	5700525	3973.49	2075	SF		0	0	0	47	0	8	0	0	35	0	0	4	53	2	0	51	0	0	0	0	0	0	0	0	0	0	0	0	0	0	0	0	0	0	0	0	0	0	0	0	0
BT06	138	2013-07-17	559097	5700203	3480.11	1901	SF	147	0	0	0	2.0202	0	0	0	2.0202	0	0	0	0	92.9293	3.0303	58.5859	30.303	0	1.0101	0	0	0	0	0	0	0	0	5.05051	5.05051	0	0	0	0	0	0	0	0	0	0	0	0	0
CL140526-141.1	141	11/06/2014	530980	5687959	275	1171	SF		0	0	0	0	0	0	0	0	0	0	0	0	91	3	5	0	0	83	0	0	17	7	0	0	0	0	2	0	0	2	0	0	0	0	0	0	0	0	0	0	0
CL140526-141.2	141	11/06/2014	530980	5687959	275	1171	SF		0	0	0	0	0	0	0	0	0	0	0	0	91	13	5		0	72	0	1	19	8	0	0	0	0	1	0	0	1	0	0	0	0	0	0	0	0	0	0	0
CL140609-142	142	25/07/2014	560709	5694193	161	1512	SF		0	0	0	0	0	0	0	0	0	0	0	0	99.5	0	99.5	0	0	0	0	0	0	0	0	0	0	0	0.5	0	0	0.5	0	0	0	0	0	0	0	0	0	0	0
CL140628-142	142	11/07/2014	555197	5696846	1657	1708	SF		0	0	1	0	0	0	0	0	0	0	0	0	99	40	20	0	0	39	0	0	0	0	0	0	0	0	0	0	0	0	0	0	0	0	0	0	0	0	0	0	0
CL140708-142	142	25/07/2014	554376	5699355	225	1559	SF		0	0	0	0	0	0	0	0	0	0	0	0	84	1	30	0	0	3	50	0	4	0.5	0	0	0	0	0	0	0	0	0	0	0	0	0	0	0	15.5	10	5	0
CL140612-143	143	02/07/2014	567059	5685657	547	1484	SF		0	0	0	0	0	0	0	0	0	0	0	0	100	0	80	20	0	0	0	0	0	0	0	0	0	0	0	0	0	0	0	0	0	0	0	0	0	0	0	0	0
CL140907-143	143	22/09/2014	555147	5686070	9154	2238	SF		0	0	0	60	0.5	59.5	0	0	0	0	0	0	40	40	0	0	0	0	0	0	0	0	0	0	0	0	0	0	0	0	0	0	0	0	0	0	0	0	0	0	0
CL140816-143	143	22/09/2014	555119	5685997	9223	2224	SF		0	0	5	62.5	0	62.5	0	0	0	0	0	0	2	2	0	0	0	0	0	0	4	0.5	0	0	0	0	30	30	0	0	0	0	0	0	0	0	0	0	0	0	0
CL140928-144.2	144	2014-10-24	602552	5677520	3469	1686	SF		0	0	0	0	0	0	0	0	0	0	0	0	0	0	0	0	0	0	0	0	195	96	0	0	0	0	4	0	4	0	0	0	0	0	0	0	0	0	0	0	0
CL140804-144	144	05/09/2014	613497	5665171	2628	1401	SF		0	0	0	78	0	0	0	0	0	0	0	0	22	0	22	0	0	0	0	0	0	0	0	0	0	0	0	0	0	0	0	0	0	0	0	0	0	0	0	0	0
CL140928-144.1	144	2014-10-24	602552	5677520	3469	1686	SF		0	0	0	24	0	0	0	0	0	0	0	0	1	1	0	0	0	0	0	0	0	0	0	0	0	0	0	0	0	0	0	0	0	75	75	0	0	0	0	0	0
CL140913-144	144	2014-10-03	604659	5678060	4507	1465	SF		0	0	0	0	0	0	0	0	0	0	0	0	2.5	0.5	1.5	0	0	0	0	0.5	198	97.5	0	0	0	0	0	0	0	0	0	0	0	0	0	0	0	0	0	0	0
CL140528-144	144	17/06/2014	602662	5673888	110	1405	SF		0	0	0	0	0	0	0	0	0	0	0	0	94.5	1	0	0	0	93.5	0	0	1	0	0	0	0	0	5	5	0	0	0	0	0	0	0	0	0	0.5	0	0	0
CL140529-144	144	11/06/2014	602781	5674343	344	1402	SF		0	0	0	0	0	0	0	0	0	0	0	0	64	3	60	0	0	0	1	0	1	0	0	0	0	0	36	36	0	0	0	0	0	0	0	0	0	0	0	0	0
CL140803-144	144	05/09/2014	613386	5664615	2726	1339	SF		0	0	0	93.5	0	0	0	93.5	0	0	0	0	5	5	0	0	0	0	0	0	0	0	0	0	0	0	0.5	0	0.5	0	0	0	0	1	0	1	0	0	0	0	0
CL140609-144	144	10/07/2014	602847	5673443	379	1417	SF		0	0	0	0	0	0	0	0	0	0	0	0	99	25	23	0	0	15	35	1	0	0	0	0	0	0	1	0	0.5	0.5	0	0	0	0	0	0	0	0	0	0	0
B140709-148	148	08/08/2014	532086	5689334	376	1228	SF		0	0	4	0	0	0	0	0	0	0	0	0	91	0	91	0	0	0	0	0	1	0	0	0	0	0	5	5	0	0	0	0	0	0	0	0	0	0	0	0	0
CL140915.2-148	148	2014-10-02	599023	5669225	1209	1484	SF		0	0	0.5	0	0	0	0	0	0	0	0	0	99	97	2	0	0	0	0	0	0.5	0	0	0	0.5	0	0	0	0	0	0	0	0	0	0	0	0	0	0	0	0
CL140619-148	148	08/08/2014	602535	5673927	124	1398	SF		0	0	0	0	0	0	0	0	0	0	0	0	99	5	0	0	0	94	0	0	1	0	0	0	0	0	1	1	0	0	0	0	0	0	0	0	0	0	0	0	0
CL140926-148	148	2014-09-26	602979	5672952	594	1458	SF		0	0	0	50	0	0	0	0	0	0	0	0	5	0	5	0	0	0	0	0	0	0	0	0	0	0	0	0	0	0	0	0	0	45	0	45	0	0	0	0	0
CL140916.7-148	148	2014-09-16	599167	5668989	1483	1501	SF		0	0	0	0	0	0	0	0	0	0	0	0	1	1	0	0	0	0	0	0	0	0	0	0	0	0	1	0	1	0	0	0	0	98	0	98	0	0	0	0	0
CL140616-148	148	08/08/2014	596531	5670189	258	1380	SF		0	0	65	4	0	3	0	1	0	0	0	0	1	1	0	0	0	0	0	0	1	0	0	0	0	0	30	30	0	0	0	0	0	0	0	0	0	0	0	0	0
CL140709-148	148	30/07/2014	602590	5674012	32	1397	SF		0	0	3	0	0	0	0	0	0	0	0	0	95.5	30	63.5	0	0	0	2	0	1	0	0	0	0	0	1.5	1	0	0.5	0	0	0	0	0	0	0	0	0	0	0
CL140928-148.1	148	2014-10-09	602943	5673665	146	1417	SF		0	0	0	29.5	0	2.5	0	0	0	0	0	0	0.5	0	0.5	0	0	0	0	0	0	0	0	0	0	0	0	0	0	0	0	0	0	70	0	70	0	0	0	0	0
CL140626-149.1	149	11/07/2014	548449	5700387	135	1649	SF		0	0	0	0	0	0	0	0	0	0	0	0	100	3	12	0	0	85	0	0	0	0	0	0	0	0	0	0	0	0	0	0	0	0	0	0	0	0	0	0	0
CL140626-149.2	149	11/07/2014	548449	5700387	135	1649	SF		0	0	0	0.5	0	0.5	0	0	0	0	0	0	98	0	0	0	0	98	0	0	1	0	0	0	0	0	1	1	0	0	0	0	0	0	0	0	0	0.5	0.5	0	0
C3326 A	NA	2012-08-24				#N/A	MR		0	0	0	100	0	0	0	0	0	0	0	0	0	0		0	0	0	0	0	0	0	0	0	0	0	0	0	0	0	0	0	0	0	0	0	0	0	0	0	0
C3613	NA	2012-09-14	560119	5683413	7173.56	2130	SF		0	0	5	95	0	0	0	0	0	0	0	0	0	0	0	0	0	0	0	0	0	0	0	0	0	0	0	0	0	0	0	0	0	0	0	0	0	0	0	0	0
B2812	NA	2012-07-19	558860	5699533	2845.76	1734	SF	170	0	0	0	0	0	0	0	0	0	0	0	0	98.9899	0	0	0	0	0	0	0	0	0	0	0	0	0	1.0101	0	0	0	0	0	0	0	0	0	0	0	0	0	0
C304	NA	2012-08-08	555380	5696739	1599.78	1698	SF		0	0	1.03093	0	0	0	0	0	0	0	0	0	97.9381	0	0	0	0	0	0	0	0	0	0	0	0	0	1.03093	0	0	0	0	0	0	0	0	0	0	0	0	0	0
C304	NA	2012-08-08	555380	5696739	1599.78	1698	SF		0	0	0	0	0	0	0	0	0	0	0	0	97.9592	0	0	0	0	0	0	0	0	0	0	0	0	0	2.04082	0	0	0	0	0	0	0	0	0	0	0	0	0	0
B2963	NA	//2012				#N/A	SF	124	0	0	0	0	0	0	0	0	0	0	0	0	94.4724	0	0	0	0	0	0	0	0	0	0	0	0	0	5.52764	0	0	0	0	0	0	0	0	0	0	0	0	0	0
C401 (2)	NA	2012-10-12	588850	5670799	128.122	1387	MR		0	0	0	0	0	0	0	0	0	0	0	0	2.04082	0	0	0	0	0	0	0	5.10204	0	0	0	0	0	0			0	0	0	0	5.10204	0	0	0	87.7551	0	0	0
collar 134	NA	2012-10-02				#N/A	SF	230	0	0	0	68.3673	0	0	0	0	0	0	0	0	25.5102			0	0	0	0	0	0	0	0	0	0	0	0		0	0	0	0	0	0	0	0	0	6.12245	0	0	0
B2812	NA	2012-07-19	558860	5699533	2845.76	1734	SF		0	0	0	0	0	0	0	0	0	0	0	0	80	0	0	0	0	0	0	0	0	0	0	0	0	0	20	0	0	0	0	0	0	0	0	0	0	0	0	0	0
C3613	NA	2012-09-14	560119	5683413	7173.56	2130	SF		0	0	0	77	0	0	0	0	0	0	0	0	7	0	0	0	0	0	0	0	0	0	0	0	0	0	0	0	0	0	0	0	0	0	0	0	0	16	0	0	0
[truncated: 4 more columns]
